# Supplementary material for: Sources of Variation in a Two-Step Monitoring Protocol for Species Clustered in Conspicuous Points: Dolichotis patagonum as a Case Study
Source: PLoS One. 2015 May 26;10(5):e0128133. doi: 10.1371/journal.pone.0128133 (PMC4444103; doi:10.1371/journal.pone.0128133)
Supplement: S1 Dataset — (XLS) [file pone.0128133.s001.xls]

## Sheet: Hoja1
Warren	Date	Time	Number of adults
1	20111023	700	NA
1	20111023	701	NA
1	20111023	702	NA
1	20111023	703	NA
1	20111023	704	NA
1	20111023	705	NA
1	20111023	706	NA
1	20111023	707	NA
1	20111023	708	NA
1	20111023	709	NA
1	20111023	710	NA
1	20111023	711	NA
1	20111023	712	NA
1	20111023	713	NA
1	20111023	714	NA
1	20111023	715	NA
1	20111023	716	NA
1	20111023	717	NA
1	20111023	718	NA
1	20111023	719	0
1	20111023	720	0
1	20111023	721	0
1	20111023	722	0
1	20111023	723	0
1	20111023	724	0
1	20111023	725	0
1	20111023	726	0
1	20111023	727	0
1	20111023	728	0
1	20111023	729	0
1	20111023	730	0
1	20111023	731	0
1	20111023	732	0
1	20111023	733	0
1	20111023	734	0
1	20111023	735	0
1	20111023	736	0
1	20111023	737	0
1	20111023	738	0
1	20111023	739	0
1	20111023	740	0
1	20111023	741	0
1	20111023	742	0
1	20111023	743	0
1	20111023	744	0
1	20111023	745	0
1	20111023	746	0
1	20111023	747	0
1	20111023	748	0
1	20111023	749	0
1	20111023	750	0
1	20111023	751	0
1	20111023	752	0
1	20111023	753	0
1	20111023	754	0
1	20111023	755	0
1	20111023	756	0
1	20111023	757	0
1	20111023	758	0
1	20111023	759	0
1	20111023	800	0
1	20111023	801	0
1	20111023	802	0
1	20111023	803	0
1	20111023	804	0
1	20111023	805	0
1	20111023	806	0
1	20111023	807	0
1	20111023	808	0
1	20111023	809	0
1	20111023	810	0
1	20111023	811	0
1	20111023	812	0
1	20111023	813	0
1	20111023	814	0
1	20111023	815	0
1	20111023	816	0
1	20111023	817	0
1	20111023	818	0
1	20111023	819	0
1	20111023	820	0
1	20111023	821	0
1	20111023	822	0
1	20111023	823	0
1	20111023	824	0
1	20111023	825	0
1	20111023	826	0
1	20111023	827	0
1	20111023	828	0
1	20111023	829	0
1	20111023	830	0
1	20111023	831	0
1	20111023	832	0
1	20111023	833	0
1	20111023	834	0
1	20111023	835	0
1	20111023	836	0
1	20111023	837	0
1	20111023	838	0
1	20111023	839	0
1	20111023	840	0
1	20111023	841	0
1	20111023	842	0
1	20111023	843	0
1	20111023	844	0
1	20111023	845	0
1	20111023	846	0
1	20111023	847	0
1	20111023	848	0
1	20111023	849	0
1	20111023	850	0
1	20111023	851	0
1	20111023	852	0
1	20111023	853	0
1	20111023	854	0
1	20111023	855	0
1	20111023	856	0
1	20111023	857	0
1	20111023	858	0
1	20111023	859	0
1	20111023	900	0
1	20111023	901	0
1	20111023	902	0
1	20111023	903	0
1	20111023	904	0
1	20111023	905	0
1	20111023	906	0
1	20111023	907	0
1	20111023	908	0
1	20111023	909	0
1	20111023	910	0
1	20111023	911	NA
1	20111023	912	0
1	20111023	913	0
1	20111023	914	0
1	20111023	915	0
1	20111023	916	0
1	20111023	917	0
1	20111023	918	0
1	20111023	919	0
1	20111023	920	0
1	20111023	921	0
1	20111023	922	0
1	20111023	923	0
1	20111023	924	0
1	20111023	925	0
1	20111023	926	0
1	20111023	927	0
1	20111023	928	0
1	20111023	929	1
1	20111023	930	1
1	20111023	931	1
1	20111023	932	1
1	20111023	933	1
1	20111023	934	1
1	20111023	935	1
1	20111023	936	1
1	20111023	937	1
1	20111023	938	1
1	20111023	939	1
1	20111023	940	1
1	20111023	941	1
1	20111023	942	1
1	20111023	943	1
1	20111023	944	1
1	20111023	945	2
1	20111023	946	3
1	20111023	947	3
1	20111023	948	3
1	20111023	949	2
1	20111023	950	2
1	20111023	951	2
1	20111023	952	2
1	20111023	953	2
1	20111023	954	2
1	20111023	955	2
1	20111023	956	3
1	20111023	957	2
1	20111023	958	2
1	20111023	959	2
1	20111023	1000	3
1	20111023	1001	3
1	20111023	1002	3
1	20111023	1003	3
1	20111023	1004	5
1	20111023	1005	6
1	20111023	1006	5
1	20111023	1007	6
1	20111023	1008	4
1	20111023	1009	0
1	20111023	1010	0
1	20111023	1011	0
1	20111023	1012	0
1	20111023	1013	0
1	20111023	1014	0
1	20111023	1015	0
1	20111023	1016	0
1	20111023	1017	0
1	20111023	1018	0
1	20111023	1019	0
1	20111023	1020	0
1	20111023	1021	0
1	20111023	1022	0
1	20111023	1023	0
1	20111023	1024	0
1	20111023	1025	0
1	20111023	1026	0
1	20111023	1027	0
1	20111023	1028	0
1	20111023	1029	0
1	20111023	1030	0
1	20111023	1031	0
1	20111023	1032	0
1	20111023	1033	0
1	20111023	1034	0
1	20111023	1035	0
1	20111023	1036	0
1	20111023	1037	0
1	20111023	1038	0
1	20111023	1039	0
1	20111023	1040	0
1	20111023	1041	0
1	20111023	1042	0
1	20111023	1043	0
1	20111023	1044	1
1	20111023	1045	1
1	20111023	1046	1
1	20111023	1047	1
1	20111023	1048	1
1	20111023	1049	1
1	20111023	1050	1
1	20111023	1051	1
1	20111023	1052	1
1	20111023	1053	0
1	20111023	1054	0
1	20111023	1055	2
1	20111023	1056	2
1	20111023	1057	2
1	20111023	1058	1
1	20111023	1059	3
1	20111023	1100	4
1	20111023	1101	4
1	20111023	1102	4
1	20111023	1103	4
1	20111023	1104	4
1	20111023	1105	4
1	20111023	1106	4
1	20111023	1107	4
1	20111023	1108	4
1	20111023	1109	4
1	20111023	1110	4
1	20111023	1111	4
1	20111023	1112	4
1	20111023	1113	4
1	20111023	1114	4
1	20111023	1115	5
1	20111023	1116	5
1	20111023	1117	4
1	20111023	1118	4
1	20111023	1119	4
1	20111023	1120	4
1	20111023	1121	5
1	20111023	1122	5
1	20111023	1123	5
1	20111023	1124	5
1	20111023	1125	6
1	20111023	1126	6
1	20111023	1127	6
1	20111023	1128	6
1	20111023	1129	6
1	20111023	1130	6
1	20111023	1131	6
1	20111023	1132	6
1	20111023	1133	6
1	20111023	1134	6
1	20111023	1135	6
1	20111023	1136	6
1	20111023	1137	6
1	20111023	1138	6
1	20111023	1139	6
1	20111023	1140	6
1	20111023	1141	6
1	20111023	1142	5
1	20111023	1143	6
1	20111023	1144	6
1	20111023	1145	6
1	20111023	1146	6
1	20111023	1147	6
1	20111023	1148	6
1	20111023	1149	6
1	20111023	1150	5
1	20111023	1151	5
1	20111023	1152	5
1	20111023	1153	5
1	20111023	1154	5
1	20111023	1155	5
1	20111023	1156	5
1	20111023	1157	5
1	20111023	1158	5
1	20111023	1159	6
1	20111023	1200	4
1	20111023	1201	4
1	20111023	1202	5
1	20111023	1203	5
1	20111023	1204	5
1	20111023	1205	5
1	20111023	1206	5
1	20111023	1207	5
1	20111023	1208	5
1	20111023	1209	5
1	20111023	1210	5
1	20111023	1211	5
1	20111023	1212	5
1	20111023	1213	5
1	20111023	1214	5
1	20111023	1215	6
1	20111023	1216	7
1	20111023	1217	7
1	20111023	1218	5
1	20111023	1219	7
1	20111023	1220	7
1	20111023	1221	7
1	20111023	1222	9
1	20111023	1223	8
1	20111023	1224	7
1	20111023	1225	8
1	20111023	1226	8
1	20111023	1227	11
1	20111023	1228	9
1	20111023	1229	10
1	20111023	1230	9
1	20111023	1231	8
1	20111023	1232	8
1	20111023	1233	9
1	20111023	1234	9
1	20111023	1235	10
1	20111023	1236	10
1	20111023	1237	10
1	20111023	1238	10
1	20111023	1239	10
1	20111023	1240	10
1	20111023	1241	11
1	20111023	1242	10
1	20111023	1243	10
1	20111023	1244	10
1	20111023	1245	9
1	20111023	1246	9
1	20111023	1247	11
1	20111023	1248	9
1	20111023	1249	9
1	20111023	1250	9
1	20111023	1251	10
1	20111023	1252	10
1	20111023	1253	10
1	20111023	1254	11
1	20111023	1255	11
1	20111023	1256	9
1	20111023	1257	9
1	20111023	1258	9
1	20111023	1259	9
1	20111023	1300	10
1	20111023	1301	10
1	20111023	1302	10
1	20111023	1303	10
1	20111023	1304	10
1	20111023	1305	10
1	20111023	1306	10
1	20111023	1307	10
1	20111023	1308	10
1	20111023	1309	10
1	20111023	1310	10
1	20111023	1311	9
1	20111023	1312	9
1	20111023	1313	9
1	20111023	1314	9
1	20111023	1315	9
1	20111023	1316	9
1	20111023	1317	9
1	20111023	1318	9
1	20111023	1319	9
1	20111023	1320	9
1	20111023	1321	9
1	20111023	1322	8
1	20111023	1323	8
1	20111023	1324	11
1	20111023	1325	11
1	20111023	1326	NA
1	20111023	1327	11
1	20111023	1328	11
1	20111023	1329	8
1	20111023	1330	8
1	20111023	1331	8
1	20111023	1332	9
1	20111023	1333	10
1	20111023	1334	10
1	20111023	1335	10
1	20111023	1336	9
1	20111023	1337	9
1	20111023	1338	9
1	20111023	1339	9
1	20111023	1340	9
1	20111023	1341	9
1	20111023	1342	9
1	20111023	1343	9
1	20111023	1344	11
1	20111023	1345	2
1	20111023	1346	1
1	20111023	1347	0
1	20111023	1348	0
1	20111023	1349	0
1	20111023	1350	0
1	20111023	1351	0
1	20111023	1352	0
1	20111023	1353	0
1	20111023	1354	0
1	20111023	1355	0
1	20111023	1356	0
1	20111023	1357	0
1	20111023	1358	0
1	20111023	1359	0
1	20111023	1400	1
1	20111023	1401	0
1	20111023	1402	0
1	20111023	1403	0
1	20111023	1404	0
1	20111023	1405	0
1	20111023	1406	0
1	20111023	1407	0
1	20111023	1408	0
1	20111023	1409	0
1	20111023	1410	0
1	20111023	1411	0
1	20111023	1412	0
1	20111023	1413	0
1	20111023	1414	0
1	20111023	1415	0
1	20111023	1416	0
1	20111023	1417	0
1	20111023	1418	0
1	20111023	1419	0
1	20111023	1420	0
1	20111023	1421	0
1	20111023	1422	0
1	20111023	1423	0
1	20111023	1424	0
1	20111023	1425	0
1	20111023	1426	0
1	20111023	1427	0
1	20111023	1428	0
1	20111023	1429	0
1	20111023	1430	0
1	20111023	1431	2
1	20111023	1432	4
1	20111023	1433	4
1	20111023	1434	4
1	20111023	1435	4
1	20111023	1436	4
1	20111023	1437	4
1	20111023	1438	4
1	20111023	1439	3
1	20111023	1440	3
1	20111023	1441	3
1	20111023	1442	3
1	20111023	1443	3
1	20111023	1444	3
1	20111023	1445	3
1	20111023	1446	3
1	20111023	1447	3
1	20111023	1448	3
1	20111023	1449	3
1	20111023	1450	6
1	20111023	1451	6
1	20111023	1452	6
1	20111023	1453	6
1	20111023	1454	6
1	20111023	1455	5
1	20111023	1456	4
1	20111023	1457	4
1	20111023	1458	4
1	20111023	1459	4
1	20111023	1500	4
1	20111023	1501	4
1	20111023	1502	4
1	20111023	1503	4
1	20111023	1504	4
1	20111023	1505	4
1	20111023	1506	4
1	20111023	1507	4
1	20111023	1508	4
1	20111023	1509	4
1	20111023	1510	4
1	20111023	1511	4
1	20111023	1512	4
1	20111023	1513	4
1	20111023	1514	4
1	20111023	1515	4
1	20111023	1516	4
1	20111023	1517	4
1	20111023	1518	4
1	20111023	1519	4
1	20111023	1520	5
1	20111023	1521	5
1	20111023	1522	5
1	20111023	1523	5
1	20111023	1524	5
1	20111023	1525	5
1	20111023	1526	5
1	20111023	1527	5
1	20111023	1528	5
1	20111023	1529	5
1	20111023	1530	5
1	20111023	1531	5
1	20111023	1532	5
1	20111023	1533	5
1	20111023	1534	5
1	20111023	1535	5
1	20111023	1536	5
1	20111023	1537	5
1	20111023	1538	5
1	20111023	1539	5
1	20111023	1540	5
1	20111023	1541	6
1	20111023	1542	6
1	20111023	1543	6
1	20111023	1544	6
1	20111023	1545	6
1	20111023	1546	6
1	20111023	1547	6
1	20111023	1548	5
1	20111023	1549	NA
1	20111023	1550	NA
1	20111023	1551	NA
1	20111023	1552	NA
1	20111023	1553	NA
1	20111023	1554	NA
1	20111023	1555	NA
1	20111023	1556	1
1	20111023	1557	2
1	20111023	1558	4
1	20111023	1559	4
1	20111023	1600	3
1	20111023	1601	2
1	20111023	1602	3
1	20111023	1603	1
1	20111023	1604	1
1	20111023	1605	1
1	20111023	1606	1
1	20111023	1607	1
1	20111023	1608	2
1	20111023	1609	1
1	20111023	1610	0
1	20111023	1611	2
1	20111023	1612	2
1	20111023	1613	1
1	20111023	1614	1
1	20111023	1615	1
1	20111023	1616	2
1	20111023	1617	0
1	20111023	1618	0
1	20111023	1619	0
1	20111023	1620	0
1	20111023	1621	0
1	20111023	1622	0
1	20111023	1623	0
1	20111023	1624	0
1	20111023	1625	0
1	20111023	1626	0
1	20111023	1627	0
1	20111023	1628	0
1	20111023	1629	0
1	20111023	1630	0
1	20111023	1631	0
1	20111023	1632	0
1	20111023	1633	0
1	20111023	1634	0
1	20111023	1635	0
1	20111023	1636	0
1	20111023	1637	0
1	20111023	1638	1
1	20111023	1639	2
1	20111023	1640	2
1	20111023	1641	2
1	20111023	1642	3
1	20111023	1643	3
1	20111023	1644	3
1	20111023	1645	3
1	20111023	1646	3
1	20111023	1647	3
1	20111023	1648	3
1	20111023	1649	3
1	20111023	1650	3
1	20111023	1651	3
1	20111023	1652	3
1	20111023	1653	3
1	20111023	1654	5
1	20111023	1655	5
1	20111023	1656	4
1	20111023	1657	5
1	20111023	1658	6
1	20111023	1659	6
1	20111023	1700	6
1	20111023	1701	8
1	20111023	1702	7
1	20111023	1703	8
1	20111023	1704	9
1	20111023	1705	9
1	20111023	1706	8
1	20111023	1707	6
1	20111023	1708	7
1	20111023	1709	7
1	20111023	1710	7
1	20111023	1711	7
1	20111023	1712	6
1	20111023	1713	7
1	20111023	1714	7
1	20111023	1715	6
1	20111023	1716	7
1	20111023	1717	7
1	20111023	1718	8
1	20111023	1719	8
1	20111023	1720	8
1	20111023	1721	7
1	20111023	1722	7
1	20111023	1723	7
1	20111023	1724	8
1	20111023	1725	8
1	20111023	1726	9
1	20111023	1727	8
1	20111023	1728	5
1	20111023	1729	5
1	20111023	1730	5
1	20111023	1731	5
1	20111023	1732	5
1	20111023	1733	5
1	20111023	1734	5
1	20111023	1735	5
1	20111023	1736	6
1	20111023	1737	5
1	20111023	1738	5
1	20111023	1739	5
1	20111023	1740	5
1	20111023	1741	5
1	20111023	1742	5
1	20111023	1743	5
1	20111023	1744	5
1	20111023	1745	5
1	20111023	1746	6
1	20111023	1747	6
1	20111023	1748	6
1	20111023	1749	4
1	20111023	1750	5
1	20111023	1751	5
1	20111023	1752	5
1	20111023	1753	5
1	20111023	1754	5
1	20111023	1755	5
1	20111023	1756	5
1	20111023	1757	6
1	20111023	1758	6
1	20111023	1759	6
1	20111023	1800	7
1	20111023	1801	7
1	20111023	1802	8
1	20111023	1803	8
1	20111023	1804	10
1	20111023	1805	9
1	20111023	1806	9
1	20111023	1807	10
1	20111023	1808	10
1	20111023	1809	12
1	20111023	1810	10
1	20111023	1811	8
1	20111023	1812	9
1	20111023	1813	9
1	20111023	1814	10
1	20111023	1815	8
1	20111023	1816	6
1	20111023	1817	8
1	20111023	1818	8
1	20111023	1819	9
1	20111023	1820	7
1	20111023	1821	7
1	20111023	1822	5
1	20111023	1823	7
1	20111023	1824	8
1	20111023	1825	9
1	20111023	1826	9
1	20111023	1827	10
1	20111023	1828	7
1	20111023	1829	6
1	20111023	1830	6
1	20111023	1831	6
1	20111023	1832	6
1	20111023	1833	8
1	20111023	1834	8
1	20111023	1835	8
1	20111023	1836	6
1	20111023	1837	6
1	20111023	1838	5
1	20111023	1839	7
1	20111023	1840	8
1	20111023	1841	9
1	20111023	1842	12
1	20111023	1843	12
1	20111023	1844	13
1	20111023	1845	13
1	20111023	1846	11
1	20111023	1847	10
1	20111023	1848	11
1	20111023	1849	9
1	20111023	1850	8
1	20111023	1851	9
1	20111023	1852	8
1	20111023	1853	7
1	20111023	1854	7
1	20111023	1855	8
1	20111023	1856	7
1	20111023	1857	6
1	20111023	1858	6
1	20111023	1859	6
1	20111023	1900	6
1	20111023	1901	6
1	20111023	1902	6
1	20111023	1903	6
1	20111023	1904	7
1	20111023	1905	6
1	20111023	1906	4
1	20111023	1907	5
1	20111023	1908	5
1	20111023	1909	4
1	20111023	1910	3
1	20111023	1911	1
1	20111023	1912	2
1	20111023	1913	2
1	20111023	1914	3
1	20111023	1915	4
1	20111023	1916	3
1	20111023	1917	3
1	20111023	1918	4
1	20111023	1919	6
1	20111023	1920	6
1	20111023	1921	3
1	20111023	1922	3
1	20111023	1923	5
1	20111023	1924	3
1	20111023	1925	3
1	20111023	1926	3
1	20111023	1927	4
1	20111023	1928	NA
1	20111023	1929	5
1	20111023	1930	5
1	20111023	1931	5
1	20111023	1932	6
1	20111023	1933	6
1	20111023	1934	4
1	20111023	1935	2
1	20111023	1936	3
1	20111023	1937	4
1	20111023	1938	4
1	20111023	1939	4
1	20111023	1940	4
1	20111023	1941	5
1	20111023	1942	3
1	20111023	1943	3
1	20111023	1944	3
1	20111023	1945	5
1	20111023	1946	4
1	20111023	1947	4
1	20111023	1948	5
1	20111023	1949	6
1	20111023	1950	7
1	20111023	1951	9
1	20111023	1952	3
1	20111023	1953	2
1	20111023	1954	2
1	20111023	1955	2
1	20111023	1956	1
1	20111023	1957	0
1	20111023	1958	0
1	20111023	1959	0
1	20111024	700	3
1	20111024	701	3
1	20111024	702	3
1	20111024	703	3
1	20111024	704	4
1	20111024	705	4
1	20111024	706	4
1	20111024	707	4
1	20111024	708	4
1	20111024	709	5
1	20111024	710	5
1	20111024	711	4
1	20111024	712	4
1	20111024	713	5
1	20111024	714	5
1	20111024	715	5
1	20111024	716	5
1	20111024	717	5
1	20111024	718	0
1	20111024	719	0
1	20111024	720	0
1	20111024	721	0
1	20111024	722	0
1	20111024	723	0
1	20111024	724	0
1	20111024	725	0
1	20111024	726	0
1	20111024	727	0
1	20111024	728	0
1	20111024	729	0
1	20111024	730	0
1	20111024	731	0
1	20111024	732	0
1	20111024	733	0
1	20111024	734	0
1	20111024	735	0
1	20111024	736	0
1	20111024	737	0
1	20111024	738	0
1	20111024	739	0
1	20111024	740	0
1	20111024	741	0
1	20111024	742	0
1	20111024	743	0
1	20111024	744	0
1	20111024	745	0
1	20111024	746	0
1	20111024	747	NA
1	20111024	748	0
1	20111024	749	0
1	20111024	750	0
1	20111024	751	0
1	20111024	752	0
1	20111024	753	0
1	20111024	754	0
1	20111024	755	0
1	20111024	756	0
1	20111024	757	0
1	20111024	758	0
1	20111024	759	0
1	20111024	800	0
1	20111024	801	0
1	20111024	802	0
1	20111024	803	0
1	20111024	804	0
1	20111024	805	0
1	20111024	806	0
1	20111024	807	0
1	20111024	808	0
1	20111024	809	0
1	20111024	810	0
1	20111024	811	0
1	20111024	812	0
1	20111024	813	0
1	20111024	814	0
1	20111024	815	0
1	20111024	816	1
1	20111024	817	2
1	20111024	818	2
1	20111024	819	2
1	20111024	820	2
1	20111024	821	2
1	20111024	822	2
1	20111024	823	3
1	20111024	824	3
1	20111024	825	3
1	20111024	826	3
1	20111024	827	3
1	20111024	828	3
1	20111024	829	3
1	20111024	830	3
1	20111024	831	3
1	20111024	832	3
1	20111024	833	3
1	20111024	834	3
1	20111024	835	3
1	20111024	836	3
1	20111024	837	3
1	20111024	838	2
1	20111024	839	2
1	20111024	840	2
1	20111024	841	2
1	20111024	842	2
1	20111024	843	2
1	20111024	844	2
1	20111024	845	2
1	20111024	846	2
1	20111024	847	2
1	20111024	848	2
1	20111024	849	1
1	20111024	850	1
1	20111024	851	1
1	20111024	852	3
1	20111024	853	3
1	20111024	854	3
1	20111024	855	3
1	20111024	856	3
1	20111024	857	3
1	20111024	858	3
1	20111024	859	3
1	20111024	900	3
1	20111024	901	3
1	20111024	902	5
1	20111024	903	5
1	20111024	904	5
1	20111024	905	5
1	20111024	906	5
1	20111024	907	5
1	20111024	908	5
1	20111024	909	5
1	20111024	910	5
1	20111024	911	5
1	20111024	912	5
1	20111024	913	5
1	20111024	914	5
1	20111024	915	5
1	20111024	916	5
1	20111024	917	5
1	20111024	918	5
1	20111024	919	5
1	20111024	920	3
1	20111024	921	3
1	20111024	922	3
1	20111024	923	2
1	20111024	924	2
1	20111024	925	2
1	20111024	926	2
1	20111024	927	2
1	20111024	928	2
1	20111024	929	2
1	20111024	930	2
1	20111024	931	2
1	20111024	932	2
1	20111024	933	2
1	20111024	934	2
1	20111024	935	2
1	20111024	936	2
1	20111024	937	2
1	20111024	938	2
1	20111024	939	2
1	20111024	940	2
1	20111024	941	2
1	20111024	942	2
1	20111024	943	1
1	20111024	944	1
1	20111024	945	1
1	20111024	946	1
1	20111024	947	1
1	20111024	948	2
1	20111024	949	2
1	20111024	950	3
1	20111024	951	2
1	20111024	952	2
1	20111024	953	3
1	20111024	954	3
1	20111024	955	2
1	20111024	956	2
1	20111024	957	2
1	20111024	958	2
1	20111024	959	2
1	20111024	1000	2
1	20111024	1001	2
1	20111024	1002	2
1	20111024	1003	2
1	20111024	1004	4
1	20111024	1005	4
1	20111024	1006	4
1	20111024	1007	4
1	20111024	1008	3
1	20111024	1009	3
1	20111024	1010	3
1	20111024	1011	2
1	20111024	1012	2
1	20111024	1013	2
1	20111024	1014	4
1	20111024	1015	4
1	20111024	1016	4
1	20111024	1017	4
1	20111024	1018	4
1	20111024	1019	4
1	20111024	1020	4
1	20111024	1021	4
1	20111024	1022	4
1	20111024	1023	4
1	20111024	1024	4
1	20111024	1025	4
1	20111024	1026	4
1	20111024	1027	4
1	20111024	1028	4
1	20111024	1029	4
1	20111024	1030	4
1	20111024	1031	4
1	20111024	1032	4
1	20111024	1033	4
1	20111024	1034	4
1	20111024	1035	4
1	20111024	1036	4
1	20111024	1037	4
1	20111024	1038	4
1	20111024	1039	4
1	20111024	1040	4
1	20111024	1041	4
1	20111024	1042	4
1	20111024	1043	4
1	20111024	1044	4
1	20111024	1045	4
1	20111024	1046	4
1	20111024	1047	4
1	20111024	1048	4
1	20111024	1049	4
1	20111024	1050	4
1	20111024	1051	4
1	20111024	1052	4
1	20111024	1053	4
1	20111024	1054	4
1	20111024	1055	4
1	20111024	1056	4
1	20111024	1057	4
1	20111024	1058	4
1	20111024	1059	4
1	20111024	1100	4
1	20111024	1101	4
1	20111024	1102	4
1	20111024	1103	4
1	20111024	1104	4
1	20111024	1105	4
1	20111024	1106	4
1	20111024	1107	4
1	20111024	1108	4
1	20111024	1109	4
1	20111024	1110	4
1	20111024	1111	4
1	20111024	1112	4
1	20111024	1113	4
1	20111024	1114	4
1	20111024	1115	4
1	20111024	1116	4
1	20111024	1117	4
1	20111024	1118	4
1	20111024	1119	4
1	20111024	1120	6
1	20111024	1121	6
1	20111024	1122	6
1	20111024	1123	6
1	20111024	1124	6
1	20111024	1125	6
1	20111024	1126	6
1	20111024	1127	6
1	20111024	1128	6
1	20111024	1129	4
1	20111024	1130	4
1	20111024	1131	4
1	20111024	1132	4
1	20111024	1133	4
1	20111024	1134	4
1	20111024	1135	4
1	20111024	1136	4
1	20111024	1137	4
1	20111024	1138	4
1	20111024	1139	4
1	20111024	1140	4
1	20111024	1141	4
1	20111024	1142	4
1	20111024	1143	4
1	20111024	1144	4
1	20111024	1145	2
1	20111024	1146	2
1	20111024	1147	2
1	20111024	1148	2
1	20111024	1149	2
1	20111024	1150	2
1	20111024	1151	2
1	20111024	1152	4
1	20111024	1153	4
1	20111024	1154	5
1	20111024	1155	5
1	20111024	1156	3
1	20111024	1157	3
1	20111024	1158	NA
1	20111024	1159	3
1	20111024	1200	3
1	20111024	1201	3
1	20111024	1202	3
1	20111024	1203	3
1	20111024	1204	3
1	20111024	1205	3
1	20111024	1206	3
1	20111024	1207	3
1	20111024	1208	3
1	20111024	1209	3
1	20111024	1210	3
1	20111024	1211	3
1	20111024	1212	3
1	20111024	1213	3
1	20111024	1214	3
1	20111024	1215	3
1	20111024	1216	3
1	20111024	1217	3
1	20111024	1218	3
1	20111024	1219	3
1	20111024	1220	3
1	20111024	1221	3
1	20111024	1222	3
1	20111024	1223	3
1	20111024	1224	3
1	20111024	1225	3
1	20111024	1226	3
1	20111024	1227	3
1	20111024	1228	3
1	20111024	1229	3
1	20111024	1230	3
1	20111024	1231	3
1	20111024	1232	3
1	20111024	1233	3
1	20111024	1234	3
1	20111024	1235	3
1	20111024	1236	3
1	20111024	1237	4
1	20111024	1238	4
1	20111024	1239	4
1	20111024	1240	4
1	20111024	1241	4
1	20111024	1242	4
1	20111024	1243	4
1	20111024	1244	6
1	20111024	1245	6
1	20111024	1246	5
1	20111024	1247	5
1	20111024	1248	6
1	20111024	1249	6
1	20111024	1250	6
1	20111024	1251	6
1	20111024	1252	6
1	20111024	1253	6
1	20111024	1254	6
1	20111024	1255	2
1	20111024	1256	2
1	20111024	1257	2
1	20111024	1258	0
1	20111024	1259	0
1	20111024	1300	0
1	20111024	1301	0
1	20111024	1302	0
1	20111024	1303	0
1	20111024	1304	0
1	20111024	1305	0
1	20111024	1306	0
1	20111024	1307	0
1	20111024	1308	0
1	20111024	1309	0
1	20111024	1310	0
1	20111024	1311	0
1	20111024	1312	0
1	20111024	1313	0
1	20111024	1314	0
1	20111024	1315	0
1	20111024	1316	0
1	20111024	1317	0
1	20111024	1318	0
1	20111024	1319	0
1	20111024	1320	0
1	20111024	1321	0
1	20111024	1322	0
1	20111024	1323	0
1	20111024	1324	0
1	20111024	1325	0
1	20111024	1326	0
1	20111024	1327	0
1	20111024	1328	0
1	20111024	1329	0
1	20111024	1330	0
1	20111024	1331	0
1	20111024	1332	0
1	20111024	1333	0
1	20111024	1334	0
1	20111024	1335	0
1	20111024	1336	0
1	20111024	1337	0
1	20111024	1338	0
1	20111024	1339	0
1	20111024	1340	0
1	20111024	1341	0
1	20111024	1342	0
1	20111024	1343	0
1	20111024	1344	0
1	20111024	1345	0
1	20111024	1346	0
1	20111024	1347	0
1	20111024	1348	0
1	20111024	1349	0
1	20111024	1350	0
1	20111024	1351	0
1	20111024	1352	0
1	20111024	1353	0
1	20111024	1354	0
1	20111024	1355	0
1	20111024	1356	0
1	20111024	1357	0
1	20111024	1358	0
1	20111024	1359	0
1	20111024	1400	0
1	20111024	1401	0
1	20111024	1402	0
1	20111024	1403	0
1	20111024	1404	2
1	20111024	1405	2
1	20111024	1406	2
1	20111024	1407	2
1	20111024	1408	2
1	20111024	1409	2
1	20111024	1410	2
1	20111024	1411	4
1	20111024	1412	6
1	20111024	1413	6
1	20111024	1414	6
1	20111024	1415	6
1	20111024	1416	6
1	20111024	1417	6
1	20111024	1418	6
1	20111024	1419	6
1	20111024	1420	6
1	20111024	1421	6
1	20111024	1422	6
1	20111024	1423	6
1	20111024	1424	6
1	20111024	1425	6
1	20111024	1426	6
1	20111024	1427	6
1	20111024	1428	6
1	20111024	1429	6
1	20111024	1430	6
1	20111024	1431	6
1	20111024	1432	6
1	20111024	1433	6
1	20111024	1434	6
1	20111024	1435	6
1	20111024	1436	6
1	20111024	1437	6
1	20111024	1438	6
1	20111024	1439	6
1	20111024	1440	6
1	20111024	1441	6
1	20111024	1442	6
1	20111024	1443	8
1	20111024	1444	8
1	20111024	1445	8
1	20111024	1446	8
1	20111024	1447	8
1	20111024	1448	8
1	20111024	1449	8
1	20111024	1450	8
1	20111024	1451	8
1	20111024	1452	8
1	20111024	1453	8
1	20111024	1454	8
1	20111024	1455	8
1	20111024	1456	8
1	20111024	1457	5
1	20111024	1458	5
1	20111024	1459	7
1	20111024	1500	5
1	20111024	1501	5
1	20111024	1502	4
1	20111024	1503	5
1	20111024	1504	5
1	20111024	1505	5
1	20111024	1506	4
1	20111024	1507	6
1	20111024	1508	8
1	20111024	1509	8
1	20111024	1510	8
1	20111024	1511	7
1	20111024	1512	8
1	20111024	1513	8
1	20111024	1514	8
1	20111024	1515	7
1	20111024	1516	7
1	20111024	1517	7
1	20111024	1518	7
1	20111024	1519	7
1	20111024	1520	4
1	20111024	1521	5
1	20111024	1522	5
1	20111024	1523	5
1	20111024	1524	5
1	20111024	1525	5
1	20111024	1526	5
1	20111024	1527	5
1	20111024	1528	5
1	20111024	1529	NA
1	20111024	1530	NA
1	20111024	1531	NA
1	20111024	1532	NA
1	20111024	1533	NA
1	20111024	1534	NA
1	20111024	1535	1
1	20111024	1536	0
1	20111024	1537	0
1	20111024	1538	0
1	20111024	1539	0
1	20111024	1540	0
1	20111024	1541	0
1	20111024	1542	0
1	20111024	1543	0
1	20111024	1544	0
1	20111024	1545	0
1	20111024	1546	0
1	20111024	1547	0
1	20111024	1548	0
1	20111024	1549	0
1	20111024	1550	0
1	20111024	1551	0
1	20111024	1552	0
1	20111024	1553	0
1	20111024	1554	0
1	20111024	1555	0
1	20111024	1556	0
1	20111024	1557	0
1	20111024	1558	0
1	20111024	1559	0
1	20111024	1600	0
1	20111024	1601	0
1	20111024	1602	0
1	20111024	1603	0
1	20111024	1604	0
1	20111024	1605	0
1	20111024	1606	0
1	20111024	1607	0
1	20111024	1608	0
1	20111024	1609	0
1	20111024	1610	0
1	20111024	1611	0
1	20111024	1612	0
1	20111024	1613	0
1	20111024	1614	0
1	20111024	1615	0
1	20111024	1616	0
1	20111024	1617	0
1	20111024	1618	0
1	20111024	1619	0
1	20111024	1620	0
1	20111024	1621	0
1	20111024	1622	0
1	20111024	1623	0
1	20111024	1624	0
1	20111024	1625	0
1	20111024	1626	0
1	20111024	1627	0
1	20111024	1628	0
1	20111024	1629	0
1	20111024	1630	0
1	20111024	1631	0
1	20111024	1632	0
1	20111024	1633	0
1	20111024	1634	0
1	20111024	1635	0
1	20111024	1636	0
1	20111024	1637	0
1	20111024	1638	0
1	20111024	1639	0
1	20111024	1640	0
1	20111024	1641	3
1	20111024	1642	3
1	20111024	1643	3
1	20111024	1644	5
1	20111024	1645	5
1	20111024	1646	5
1	20111024	1647	6
1	20111024	1648	6
1	20111024	1649	5
1	20111024	1650	7
1	20111024	1651	8
1	20111024	1652	10
1	20111024	1653	9
1	20111024	1654	9
1	20111024	1655	10
1	20111024	1656	9
1	20111024	1657	9
1	20111024	1658	9
1	20111024	1659	9
1	20111024	1700	9
1	20111024	1701	9
1	20111024	1702	9
1	20111024	1703	9
1	20111024	1704	9
1	20111024	1705	11
1	20111024	1706	11
1	20111024	1707	11
1	20111024	1708	11
1	20111024	1709	11
1	20111024	1710	8
1	20111024	1711	9
1	20111024	1712	8
1	20111024	1713	8
1	20111024	1714	8
1	20111024	1715	6
1	20111024	1716	7
1	20111024	1717	10
1	20111024	1718	10
1	20111024	1719	8
1	20111024	1720	8
1	20111024	1721	8
1	20111024	1722	9
1	20111024	1723	10
1	20111024	1724	10
1	20111024	1725	9
1	20111024	1726	10
1	20111024	1727	10
1	20111024	1728	8
1	20111024	1729	7
1	20111024	1730	8
1	20111024	1731	7
1	20111024	1732	9
1	20111024	1733	9
1	20111024	1734	7
1	20111024	1735	7
1	20111024	1736	7
1	20111024	1737	8
1	20111024	1738	8
1	20111024	1739	9
1	20111024	1740	9
1	20111024	1741	8
1	20111024	1742	8
1	20111024	1743	9
1	20111024	1744	9
1	20111024	1745	9
1	20111024	1746	8
1	20111024	1747	10
1	20111024	1748	12
1	20111024	1749	11
1	20111024	1750	9
1	20111024	1751	8
1	20111024	1752	9
1	20111024	1753	9
1	20111024	1754	6
1	20111024	1755	4
1	20111024	1756	3
1	20111024	1757	3
1	20111024	1758	3
1	20111024	1759	3
1	20111024	1800	2
1	20111024	1801	4
1	20111024	1802	4
1	20111024	1803	4
1	20111024	1804	2
1	20111024	1805	2
1	20111024	1806	3
1	20111024	1807	2
1	20111024	1808	4
1	20111024	1809	5
1	20111024	1810	7
1	20111024	1811	5
1	20111024	1812	2
1	20111024	1813	3
1	20111024	1814	3
1	20111024	1815	5
1	20111024	1816	6
1	20111024	1817	6
1	20111024	1818	7
1	20111024	1819	7
1	20111024	1820	7
1	20111024	1821	7
1	20111024	1822	7
1	20111024	1823	4
1	20111024	1824	4
1	20111024	1825	5
1	20111024	1826	5
1	20111024	1827	5
1	20111024	1828	5
1	20111024	1829	5
1	20111024	1830	5
1	20111024	1831	5
1	20111024	1832	5
1	20111024	1833	5
1	20111024	1834	5
1	20111024	1835	7
1	20111024	1836	7
1	20111024	1837	4
1	20111024	1838	3
1	20111024	1839	3
1	20111024	1840	3
1	20111024	1841	3
1	20111024	1842	3
1	20111024	1843	4
1	20111024	1844	9
1	20111024	1845	9
1	20111024	1846	6
1	20111024	1847	1
1	20111024	1848	1
1	20111024	1849	1
1	20111024	1850	1
1	20111024	1851	1
1	20111024	1852	1
1	20111024	1853	1
1	20111024	1854	1
1	20111024	1855	1
1	20111024	1856	2
1	20111024	1857	2
1	20111024	1858	1
1	20111024	1859	1
1	20111024	1900	1
1	20111024	1901	1
1	20111024	1902	1
1	20111024	1903	1
1	20111024	1904	1
1	20111024	1905	1
1	20111024	1906	1
1	20111024	1907	1
1	20111024	1908	1
1	20111024	1909	1
1	20111024	1910	1
1	20111024	1911	1
1	20111024	1912	1
1	20111024	1913	1
1	20111024	1914	1
1	20111024	1915	1
1	20111024	1916	1
1	20111024	1917	1
1	20111024	1918	1
1	20111024	1919	1
1	20111024	1920	1
1	20111024	1921	1
1	20111024	1922	1
1	20111024	1923	1
1	20111024	1924	1
1	20111024	1925	1
1	20111024	1926	1
1	20111024	1927	1
1	20111024	1928	1
1	20111024	1929	1
1	20111024	1930	1
1	20111024	1931	1
1	20111024	1932	1
1	20111024	1933	0
1	20111024	1934	0
1	20111024	1935	0
1	20111024	1936	0
1	20111024	1937	0
1	20111024	1938	0
1	20111024	1939	NA
1	20111024	1940	0
1	20111024	1941	0
1	20111024	1942	0
1	20111024	1943	0
1	20111024	1944	0
1	20111024	1945	0
1	20111024	1946	0
1	20111024	1947	0
1	20111024	1948	0
1	20111024	1949	0
1	20111024	1950	0
1	20111024	1951	0
1	20111024	1952	0
1	20111024	1953	0
1	20111024	1954	0
1	20111024	1955	0
1	20111024	1956	0
1	20111024	1957	0
1	20111024	1958	0
1	20111024	1959	0
1	20111110	700	0
1	20111110	701	0
1	20111110	702	0
1	20111110	703	0
1	20111110	704	0
1	20111110	705	0
1	20111110	706	0
1	20111110	707	0
1	20111110	708	0
1	20111110	709	0
1	20111110	710	NA
1	20111110	711	0
1	20111110	712	0
1	20111110	713	0
1	20111110	714	0
1	20111110	715	0
1	20111110	716	0
1	20111110	717	0
1	20111110	718	0
1	20111110	719	0
1	20111110	720	0
1	20111110	721	0
1	20111110	722	0
1	20111110	723	0
1	20111110	724	0
1	20111110	725	0
1	20111110	726	0
1	20111110	727	0
1	20111110	728	0
1	20111110	729	0
1	20111110	730	0
1	20111110	731	0
1	20111110	732	0
1	20111110	733	0
1	20111110	734	0
1	20111110	735	0
1	20111110	736	0
1	20111110	737	0
1	20111110	738	0
1	20111110	739	0
1	20111110	740	0
1	20111110	741	0
1	20111110	742	0
1	20111110	743	0
1	20111110	744	0
1	20111110	745	0
1	20111110	746	0
1	20111110	747	0
1	20111110	748	0
1	20111110	749	0
1	20111110	750	0
1	20111110	751	0
1	20111110	752	0
1	20111110	753	0
1	20111110	754	0
1	20111110	755	0
1	20111110	756	0
1	20111110	757	0
1	20111110	758	0
1	20111110	759	0
1	20111110	800	0
1	20111110	801	0
1	20111110	802	2
1	20111110	803	2
1	20111110	804	2
1	20111110	805	4
1	20111110	806	4
1	20111110	807	4
1	20111110	808	5
1	20111110	809	5
1	20111110	810	5
1	20111110	811	5
1	20111110	812	5
1	20111110	813	5
1	20111110	814	3
1	20111110	815	5
1	20111110	816	5
1	20111110	817	5
1	20111110	818	6
1	20111110	819	6
1	20111110	820	9
1	20111110	821	9
1	20111110	822	11
1	20111110	823	11
1	20111110	824	11
1	20111110	825	8
1	20111110	826	7
1	20111110	827	6
1	20111110	828	5
1	20111110	829	5
1	20111110	830	4
1	20111110	831	4
1	20111110	832	6
1	20111110	833	6
1	20111110	834	6
1	20111110	835	8
1	20111110	836	8
1	20111110	837	7
1	20111110	838	7
1	20111110	839	7
1	20111110	840	5
1	20111110	841	6
1	20111110	842	5
1	20111110	843	6
1	20111110	844	6
1	20111110	845	5
1	20111110	846	4
1	20111110	847	4
1	20111110	848	4
1	20111110	849	4
1	20111110	850	4
1	20111110	851	4
1	20111110	852	4
1	20111110	853	4
1	20111110	854	3
1	20111110	855	3
1	20111110	856	3
1	20111110	857	3
1	20111110	858	4
1	20111110	859	4
1	20111110	900	7
1	20111110	901	5
1	20111110	902	5
1	20111110	903	4
1	20111110	904	4
1	20111110	905	6
1	20111110	906	6
1	20111110	907	6
1	20111110	908	8
1	20111110	909	7
1	20111110	910	6
1	20111110	911	6
1	20111110	912	8
1	20111110	913	8
1	20111110	914	7
1	20111110	915	6
1	20111110	916	8
1	20111110	917	8
1	20111110	918	8
1	20111110	919	9
1	20111110	920	9
1	20111110	921	9
1	20111110	922	9
1	20111110	923	9
1	20111110	924	9
1	20111110	925	9
1	20111110	926	3
1	20111110	927	2
1	20111110	928	2
1	20111110	929	2
1	20111110	930	2
1	20111110	931	2
1	20111110	932	2
1	20111110	933	2
1	20111110	934	2
1	20111110	935	2
1	20111110	936	2
1	20111110	937	2
1	20111110	938	2
1	20111110	939	2
1	20111110	940	1
1	20111110	941	1
1	20111110	942	2
1	20111110	943	2
1	20111110	944	2
1	20111110	945	3
1	20111110	946	3
1	20111110	947	3
1	20111110	948	3
1	20111110	949	3
1	20111110	950	3
1	20111110	951	3
1	20111110	952	3
1	20111110	953	3
1	20111110	954	3
1	20111110	955	3
1	20111110	956	2
1	20111110	957	1
1	20111110	958	1
1	20111110	959	1
1	20111110	1000	1
1	20111110	1001	1
1	20111110	1002	1
1	20111110	1003	1
1	20111110	1004	1
1	20111110	1005	1
1	20111110	1006	1
1	20111110	1007	1
1	20111110	1008	1
1	20111110	1009	1
1	20111110	1010	1
1	20111110	1011	1
1	20111110	1012	1
1	20111110	1013	1
1	20111110	1014	1
1	20111110	1015	1
1	20111110	1016	1
1	20111110	1017	1
1	20111110	1018	1
1	20111110	1019	1
1	20111110	1020	1
1	20111110	1021	1
1	20111110	1022	1
1	20111110	1023	1
1	20111110	1024	3
1	20111110	1025	3
1	20111110	1026	3
1	20111110	1027	3
1	20111110	1028	3
1	20111110	1029	3
1	20111110	1030	3
1	20111110	1031	3
1	20111110	1032	3
1	20111110	1033	3
1	20111110	1034	3
1	20111110	1035	3
1	20111110	1036	2
1	20111110	1037	2
1	20111110	1038	3
1	20111110	1039	3
1	20111110	1040	3
1	20111110	1041	3
1	20111110	1042	3
1	20111110	1043	3
1	20111110	1044	2
1	20111110	1045	2
1	20111110	1046	2
1	20111110	1047	2
1	20111110	1048	2
1	20111110	1049	1
1	20111110	1050	0
1	20111110	1051	0
1	20111110	1052	0
1	20111110	1053	0
1	20111110	1054	0
1	20111110	1055	0
1	20111110	1056	0
1	20111110	1057	0
1	20111110	1058	NA
1	20111110	1059	0
1	20111110	1100	0
1	20111110	1101	0
1	20111110	1102	0
1	20111110	1103	1
1	20111110	1104	1
1	20111110	1105	1
1	20111110	1106	1
1	20111110	1107	1
1	20111110	1108	1
1	20111110	1109	1
1	20111110	1110	2
1	20111110	1111	2
1	20111110	1112	2
1	20111110	1113	2
1	20111110	1114	2
1	20111110	1115	2
1	20111110	1116	4
1	20111110	1117	4
1	20111110	1118	4
1	20111110	1119	6
1	20111110	1120	6
1	20111110	1121	6
1	20111110	1122	6
1	20111110	1123	6
1	20111110	1124	4
1	20111110	1125	4
1	20111110	1126	5
1	20111110	1127	5
1	20111110	1128	5
1	20111110	1129	7
1	20111110	1130	7
1	20111110	1131	7
1	20111110	1132	7
1	20111110	1133	6
1	20111110	1134	6
1	20111110	1135	7
1	20111110	1136	7
1	20111110	1137	8
1	20111110	1138	6
1	20111110	1139	6
1	20111110	1140	6
1	20111110	1141	6
1	20111110	1142	6
1	20111110	1143	5
1	20111110	1144	5
1	20111110	1145	6
1	20111110	1146	6
1	20111110	1147	6
1	20111110	1148	6
1	20111110	1149	6
1	20111110	1150	6
1	20111110	1151	6
1	20111110	1152	6
1	20111110	1153	6
1	20111110	1154	6
1	20111110	1155	6
1	20111110	1156	6
1	20111110	1157	6
1	20111110	1158	6
1	20111110	1159	6
1	20111110	1200	6
1	20111110	1201	7
1	20111110	1202	7
1	20111110	1203	7
1	20111110	1204	7
1	20111110	1205	7
1	20111110	1206	7
1	20111110	1207	7
1	20111110	1208	7
1	20111110	1209	7
1	20111110	1210	6
1	20111110	1211	5
1	20111110	1212	5
1	20111110	1213	5
1	20111110	1214	6
1	20111110	1215	6
1	20111110	1216	6
1	20111110	1217	5
1	20111110	1218	5
1	20111110	1219	5
1	20111110	1220	5
1	20111110	1221	6
1	20111110	1222	6
1	20111110	1223	6
1	20111110	1224	6
1	20111110	1225	8
1	20111110	1226	8
1	20111110	1227	8
1	20111110	1228	8
1	20111110	1229	8
1	20111110	1230	8
1	20111110	1231	8
1	20111110	1232	9
1	20111110	1233	10
1	20111110	1234	10
1	20111110	1235	10
1	20111110	1236	10
1	20111110	1237	10
1	20111110	1238	11
1	20111110	1239	12
1	20111110	1240	12
1	20111110	1241	12
1	20111110	1242	12
1	20111110	1243	11
1	20111110	1244	11
1	20111110	1245	11
1	20111110	1246	12
1	20111110	1247	9
1	20111110	1248	10
1	20111110	1249	10
1	20111110	1250	10
1	20111110	1251	10
1	20111110	1252	9
1	20111110	1253	9
1	20111110	1254	9
1	20111110	1255	8
1	20111110	1256	9
1	20111110	1257	9
1	20111110	1258	7
1	20111110	1259	7
1	20111110	1300	7
1	20111110	1301	7
1	20111110	1302	7
1	20111110	1303	8
1	20111110	1304	8
1	20111110	1305	9
1	20111110	1306	9
1	20111110	1307	9
1	20111110	1308	9
1	20111110	1309	9
1	20111110	1310	9
1	20111110	1311	9
1	20111110	1312	9
1	20111110	1313	9
1	20111110	1314	9
1	20111110	1315	9
1	20111110	1316	9
1	20111110	1317	9
1	20111110	1318	9
1	20111110	1319	9
1	20111110	1320	9
1	20111110	1321	9
1	20111110	1322	9
1	20111110	1323	9
1	20111110	1324	9
1	20111110	1325	8
1	20111110	1326	8
1	20111110	1327	9
1	20111110	1328	9
1	20111110	1329	8
1	20111110	1330	8
1	20111110	1331	8
1	20111110	1332	8
1	20111110	1333	10
1	20111110	1334	10
1	20111110	1335	8
1	20111110	1336	8
1	20111110	1337	8
1	20111110	1338	8
1	20111110	1339	8
1	20111110	1340	10
1	20111110	1341	10
1	20111110	1342	10
1	20111110	1343	10
1	20111110	1344	10
1	20111110	1345	10
1	20111110	1346	10
1	20111110	1347	10
1	20111110	1348	10
1	20111110	1349	9
1	20111110	1350	9
1	20111110	1351	9
1	20111110	1352	9
1	20111110	1353	9
1	20111110	1354	10
1	20111110	1355	11
1	20111110	1356	11
1	20111110	1357	11
1	20111110	1358	10
1	20111110	1359	10
1	20111110	1400	10
1	20111110	1401	10
1	20111110	1402	9
1	20111110	1403	11
1	20111110	1404	11
1	20111110	1405	11
1	20111110	1406	11
1	20111110	1407	9
1	20111110	1408	9
1	20111110	1409	8
1	20111110	1410	8
1	20111110	1411	8
1	20111110	1412	8
1	20111110	1413	8
1	20111110	1414	7
1	20111110	1415	8
1	20111110	1416	8
1	20111110	1417	8
1	20111110	1418	9
[truncated: 26,861 more rows]
[truncated: 3 more columns]
