# Supplementary material for: Sources of Variation in a Two-Step Monitoring Protocol for Species Clustered in Conspicuous Points: Dolichotis patagonum as a Case Study
Source: PLoS One. 2015 May 26;10(5):e0128133. doi: 10.1371/journal.pone.0128133 (PMC4444103; doi:10.1371/journal.pone.0128133)
Supplement: S2 Dataset — (XLS) [file pone.0128133.s002.xls]

## Sheet: Hoja1
Warren	Camera	Observer
1	9	12
2	9	8
3	8	17
4	13	18
5	4	3
6	0	3
7	9	6
8	0	0
9	2	2
10	0	0
11	0	0
12	6	7
