# Supplementary material for: Sources of Variation in a Two-Step Monitoring Protocol for Species Clustered in Conspicuous Points: Dolichotis patagonum as a Case Study
Source: PLoS One. 2015 May 26;10(5):e0128133. doi: 10.1371/journal.pone.0128133 (PMC4444103; doi:10.1371/journal.pone.0128133)
Supplement: S3 Dataset — (XLS) [file pone.0128133.s003.xls]

## Sheet: behavior
Warren	Precense of the camera	Number of relaxed adults	Number of alert adults	Number of close adults	Number of distant adults
1	no	22	38	19	41
1	si	30	32	24	38
2	no	4	7	10	1
2	si	10	22	17	15
3	no	15	11	6	20
3	si	48	22	28	46
4	no	46	55	17	84
4	si	89	52	33	108
12	no	22	11	9	24
12	si	7	14	13	8
7	no	9	12	7	14
7	si	13	20	27	6
